# Supplementary material for: Deep sequencing of circulating tumor DNA detects molecular residual disease and predicts recurrence in gastric cancer
Source: Cell Death Dis. 2020 May 11;11(5):346. doi: 10.1038/s41419-020-2531-z (PMC7214415; doi:10.1038/s41419-020-2531-z)
Supplement: Supplementary file 9 — Table. S1 [file 41419_2020_2531_MOESM9_ESM.xlsx]

## Sheet: 工作表1
Supplementary Table 1. Gene list
Part 1: Genes with all coding regions
ABL1	ABL2	AKT1	AKT2	AKT3	ALK	APC	AR	ARAF	ATM
ATR	AURKA	AURKB	AXL	BAP1	BCL2	BRAF	BRCA1	BRCA2	BRD2
BRD3	BRD4	BTK	C11orf30	C1QA	C1S	CBL	CCND1	CCND2	CCND3
CCNE1	CD274	CDH1	CDK13	CDK4	CDK6	CDK8	CDKN1A	CDKN1B	CDKN2A
CDKN2B	CHEK1	CHEK2	CRKL	CSF1R	CTNNB1	DDR1	DDR2	DNMT3A	EGFR
EPHA2	EPHA3	EPHA5	ERBB2	ERBB3	ERBB4	ERCC1	ERG	ESR1	EZH2
FAT1	FBXW7	FCGR2A	FCGR2B	FCGR3A	FGFR1	FGFR2	FGFR3	FGFR4	FLCN
FLT1	FLT3	FLT4	FOXA1	FOXL2	GAB2	GATA3	GNA11	GNAQ	GNAS
HDAC1	HDAC4	HGF	HRAS	IDH1	IDH2	IGF1R	IL7R	INPP4B	IRS2
JAK1	JAK2	JAK3	KDR	KIT	KRAS	MAP2K1	MAP2K2	MAPK1	MAPK3
MCL1	MDM2	MDM4	MED12	MET	MITF	MLH1	MLH3	MPL	MS4A1
MSH2	MSH3	MSH6	MTOR	MYC	MYD88	NF1	NF2	NOTCH1	NOTCH2
NOTCH3	NOTCH4	NRAS	NTRK1	NTRK3	PALB2	PDGFRA	PDGFRB	PDK1	PIK3CA
PIK3CB	PIK3R1	PIK3R2	PMS1	PMS2	PRKAA1	PSMB1	PSMB5	PTCH1	PTCH2
PTEN	PTPN11	RAF1	RARA	RB1	RET	RHEB	RHOA	RICTOR	RNF43
ROCK1	ROS1	RPS6KB1	SMARCA4	SMARCB1	SMO	SRC	STAT1	STAT3	STK11
SYK	TMPRSS2	TOP1	TP53	TSC1	TSC2	VEGFA	VHL	XPO1	XRCC1
Part 2: Genes with promoter or selected introns
ABL1	ALK	BCL2L11	BCR	BRAF	BRD3	BRD4	EGFR	ERG	FGFR1
FGFR2	FGFR3	KIF5B	MET	NTRK1	NTRK3	PDGFRA	PDGFRB	RAF1	RARA
RET	ROS1	TERT	TMPRSS2
Part 3: Genes with selected regions
ABCA10	ABCA8	ABCB7	ABCC8	ABCF2	ACE	ACER2	ACOT11	ACPP	ACSL1
ACSM5	ACSS3	ACTL6B	ADAM23	ADAM33	ADAMTS12	ADAMTS16	ADAMTS19	ADAMTS20	ADAMTS5
ADAMTSL1	ADD2	AGMAT	AGTPBP1	AHCTF1	AK5	AKR1B10	AKR1C1	ALDH1A3	ALDH2
ALG5	ALX4	AMOT	ANK2	ANKRD13D	ANKRD20A4	ANKRD27	ANKRD28	ANKRD30A	ANKRD30B
ANKRD36B	ANO2	AP1B1	AP1G2	AP3B1	APAF1	APLP2	APMAP	APPL2	AQP12A
ARFGAP1	ARFRP1	ARHGAP35	ARHGAP40	ARHGEF1	ARHGEF7	ARNTL	ARPC4-TTLL3	ASH2L	ASTN1
ASXL2	ATAD2B	ATG9B	ATP10B	ATP10D	ATP12A	ATP2C1	ATP6V0A2	ATP8B2	ATXN2
ATXN7L2	BAX	BBS9	BCAS1	BCAS2	BLOC1S1	BMPR1B	BRF1	BRSK2	BRWD3
BSG	BTNL3	BTRC	C12orf5	C19orf38	C1orf112	C1orf35	C20orf112	C2orf47	C2orf62
C7orf53	C9orf114	C9orf43	CACNA1A	CACNA1D	CACNA1E	CADM2	CAMKK1	CAPRIN1	CARS
CARS2	CASC4	CASP8	CASP8AP2	CASQ2	CATSPER2	CBFB	CBX4	CCDC155	CCDC159
CCDC17	CCT3	CCT6B	CD1E	CD300LF	CD5L	CD9	CD97	CD99	CDH18
CDH24	CDH26	CDK11A	CDK12	CDK14	CDK18	CDK19	CDS1	CEACAM20	CECR2
CELA2B	CGN	CHD3	CHD4	CHD6	CHI3L1	CISD3	CLCN7	CLEC16A	CLINT1
CNGB3	CNKSR2	CNOT3	CNOT4	CNTN1	CNTN4	CNTN5	CNTNAP3B	CNTNAP5	COASY
COL14A1	COL16A1	COL19A1	COL1A1	COL25A1	COL4A5	COL4A6	COL5A1	COL5A2	COL5A3
COL6A5	COL6A6	COL9A1	COPA	COPG1	CPA1	CPSF3	CPSF6	CRTAM	CRTAP
CRYBG3	CSMD1	CSMD3	CSN3	CSNK1E	CSPP1	CTCF	CTIF	CTNNA2	CTSF
CYP2A13	CYP3A4	CYP4A11	CYTH4	DCLK2	DCST1	DDB1	DDX24	DDX3X	DEPDC4
DGKK	DHCR24	DHDDS	DHX9	DIAPH1	DKC1	DLST	DMD	DMXL1	DMXL2
DNAH10	DNAH5	DNAH9	DNAJC11	DNAJC9	DNTTIP1	DOCK11	DOCK3	DOT1L	DPP10
DPP4	DRGX	DUOX1	DYSF	DZANK1	ECHDC1	EDN1	EEF1A1	EFCAB5	EFCAB6
EFCAB7	EFHA2	EFNA5	EIF1AX	EIF2B5	EIF2C2	EIF3E	EIF3I	EIF4ENIF1	EIF4H
ELAVL3	ELL3	EMID2	ENPP2	ENTPD6	EPB41L2	EPB41L4B	EPHB1	EPS8L3	ESD
ETNK2	ETV6	EXOC4	EXOC5	EXOC6	EXOC7	EXTL3	EYA4	F8	F9
FAH	FAM114A2	FAM131B	FAM135B	FAM13C	FAM157B	FAM177B	FAM21A	FAM3A	FAM49A
FAM49B	FAM5C	FAM86B1	FAN1	FANCC	FASTK	FATE1	FBN2	FDCSP	FLNC
FLOT2	FLT3LG	FMN2	FMNL3	FNDC4	FNIP2	FOLH1	FOXJ2	FRG1	FRG2B
FRMD4A	FRMPD2	FRMPD4	FSD2	FSHR	FUBP1	FUNDC1	GAB3	GABRD	GAD2
GALNT13	GALNT14	GFRAL	GIGYF1	GINS4	GIPR	GKN2	GLB1L3	GLYR1	GMDS
GNPTAB	GOLGA4	GPAT2	GPATCH2	GPR114	GPR125	GPR133	GPR144	GPS2	GRIA3
GRIK2	GUCY1A3	GUCY2C	GYLTL1B	HAAO	HAP1	HAUS5	HAUS6	HCN1	HDAC6
HEATR7B2	HECTD4	HECW1	HECW2	HID1	HIST1H3B	HLA-DRB1	HLA-DRB5	HMCN1	HMHA1
HNF4A	HOMER2	HPS3	HPS4	HSPA12B	HSPD1	HYDIN	IBSP	IFT172	IGSF9
IKBKAP	IKBKE	IL11RA	IL13RA2	IL1RAPL1	IL27RA	IMPG1	INHBA	INPP5J	IQCA1
ITFG2	ITGA8	ITGA9	ITIH1	ITLN2	ITM2A	ITPKB	ITPR1	KCNAB2	KCNH6
KCNQ2	KDM4A	KDM6A	KEAP1	KIAA0195	KIAA0226	KIAA0319	KIAA0922	KIAA1191	KIAA1199
KIAA1211L	KIF13A	KIF1B	KIF26B	KIFAP3	KIFC1	KIR2DL3	KIR3DL3	KLHL1	KLHL14
KLK1	KMT2B	KMT2C	KRT2	KRT9	KRTAP5-5	KTN1	L3MBTL1	LARP1	LCN10
LCT	LCTL	LETM1	LGALS13	LILRB3	LILRB4	LIPN	LMAN1L	LMBR1L	LPCAT4
LPHN3	LRBA	LRP1B	LRP2	LRP4	LRRC16B	LRRC2	LRRC7	LRRC72	LRRD1
LRRFIP2	LRSAM1	LTBP1	LUC7L2	LUZP4	MAEL	MAGI1	MAN2A1	MAP2	MAP2K4
MAP3K1	MAP4K1	MAPKAPK3	MAPRE3	MAST1	MBIP	MBTPS2	MCF2L2	MCOLN2	MDGA2
MDN1	MED23	MEFV	METTL14	METTL5	MGAM	MICALL1	MID1	MIER2	MLL3
MLPH	MORC1	MORN1	MRPL1	MRPL24	MRPS18B	MSI1	MTA2	MTM1	MTR
MTTP	MUC5B	MUS81	MYB	MYBPC2	MYCBP2	MYH15	MYH2	MYH4	MYH8
MYH9	MYL5	MYL6	MYLK2	MYO3A	MYOM1	NACAD	NARF	NAT10	NAV3
NBPF1	NBPF10	NCF2	NCKAP1	NCOR1	NCOR2	NEK5	NELL1	NFE2L2	NIPBL
NLGN3	NLRC3	NLRP4	NMI	NOP2	NOS1	NOS2	NRXN1	NRXN2	NT5C3L
NTM	NUDCD2	NUP205	NUP210	NUTM1	NWD1	NXF1	NXF5	OBP2A	OBP2B
OCA2	ODZ3	OR2T4	OR4A15	OR4C6	OR5L2	OR6F1	OSBPL10	OTOA	OTOGL
OVCH1	P4HB	PABPC4	PACS2	PAEP	PAGE1	PARK2	PARP4	PCK2	PCLO
PCNT	PCNXL2	PCSK5	PCYT1A	PDCD6	PDE1C	PDE2A	PDE4DIP	PDIA5	PDILT
PDRG1	PEX6	PGAP1	PHACTR3	PHF20L1	PHYH	PI4KB	PIP4K2C	PIP5K1C	PIWIL1
PKD1L2	PKHD1	PKLR	PLAC8	PLCB4	PLCZ1	PLEC	PLK2	PLOD3	PLXNA1
POLDIP2	POLE	POLR2J	POLR3B	POLR3GL	POLRMT	POM121L12	POTEG	PPA1	PPDPF
PPEF1	PPFIBP2	PPIL2	PPP1R17	PPP4R4	PQBP1	PREB	PREX2	PRKACA	PRKAG3
PRKCD	PRKDC	PRKX	PRRX1	PRSS1	PRUNE	PSG2	PSG5	PSIP1	PSMC4
PSMC6	PSTPIP1	PTBP3	PTCD3	PTGES3L-AARSD1	PTGS2	PTPLAD1	PTPN13	PTPRA	PTPRD
PTPRM	PYHIN1	QRICH2	RAB1B	RAB3GAP2	RAB6A	RAC2	RALBP1	RAPGEF2	RARB
RASEF	RBM6	RBMX	RCC1	REC8	REG1B	RELN	RERE	RFWD2	RFX3
RNF215	RNF219	RPL22	RPL36A	RPS5	RPS6KA1	RPTOR	RPUSD4	RREB1	RRP7A
RUNDC3A	RUNX1	RYR2	RYR3	SAFB2	SAG	SAGE1	SAMD8	SCN10A	SCN3A
SCN7A	SCN9A	SDK2	SEC14L4	SEC24B	SEH1L	SELP	SEMA6A	SEPT12.	SERPINA7
SETD1B	SETD2	SF1	SF3B1	SF3B14	SF3B3	SGCZ	SGIP1	SGK1	SGPL1
SH2D3A	SH3BGR	SH3PXD2A	SHISA4	SI	SIDT2	SIK3	SIM1	SIM2	SLC13A3
SLC17A6	SLC17A8	SLC25A1	SLC25A30	SLC26A3	SLC2A2	SLC30A5	SLC35B2	SLC35B4	SLC38A4
SLC38A5	SLC43A1	SLC45A1	SLC4A10	SLC4A4	SLC5A1	SLC6A5	SLC8A1	SLCO1B7	SLCO5A1
SMTN	SNTG1	SORCS3	SPAG16	SPATA13	SPG20	SPINT1	SPPL2A	SPPL3	SPRED1
SPTA1	SRRT	SSBP3	SSH2	SSPO	ST18	ST6GALNAC1	STAG2	STAT4	STAT6
STK11IP	STK31	STX3	SULT1A4	SUPT5H	SUPT6H	SYCP2L	SYNE1	SYNE2	SYNJ2
TAF1B	TAF6	TARBP1	TBC1D1	TBC1D21	TBC1D3	TBC1D5	TBL1X	TBP	TBX15
TBX22	TBX3	TCF20	TCF4	TCP10	TCP11	TEK	TESC	TEX35	TFDP1
TGDS	TGM2	TGM5	THBS2	THEM5	THOC1	THSD7A	THSD7B	TIMD4	TIMM44
TIMP3	TJP3	TLE1	TLL1	TMC2	TMED8	TMEM104	TMEM120B	TMEM132D	TMEM145
TMEM247	TMEM80	TMEM87A	TMTC4	TMX3	TNFAIP6	TNFSF4	TNN	TNNT1	TNR
TNS3	TP53BP1	TPCN1	TPH2	TPMT	TPTE	TRIM33	TRIM51	TRIM58	TRIML1
TRIO	TRIP11	TRMT112	TRPC5	TRUB1	TSGA10	TSKS	TSPAN12	TSR2	TTF2
TTN	TUBA3C	TUBGCP4	TUBGCP5	TYK2	TYRP1	U2AF1	U2AF2	UBASH3A	UBE2Q1
UBE4B	UCHL3	UCK2	UGT8	ULK3	UMOD	UNC13A	UNC13D	UNC5D	USP12
USP34	USP39	USP45	USP48	VAV1	VEZF1	VILL	VIT	VPS13A	VPS33B
VSIG4	WAS	WASL	WDR44	WDR52	WDR62	WDR66	WDR72	WDTC1	WLS
WSCD2	WWP2	XBP1	XPO4	XPO5	ZAP70	ZBTB8OS	ZC3H13	ZC3H7B	ZDHHC11
ZFC3H1	ZFR	ZMYM4	ZNF143	ZNF350	ZNF385A	ZNF414	ZNF512B	ZNF541	ZNF563
ZNF614	ZNF687	ZNF705B	ZNF705G	ZNF711	ZNF804B	ZSWIM8
