# Supplementary material for: Deep sequencing of circulating tumor DNA detects molecular residual disease and predicts recurrence in gastric cancer
Source: Cell Death Dis. 2020 May 11;11(5):346. doi: 10.1038/s41419-020-2531-z (PMC7214415; doi:10.1038/s41419-020-2531-z)
Supplement: Supplementary file 10 — Table. S2 [file 41419_2020_2531_MOESM10_ESM.xlsx]

## Sheet: 工作表1
Supplementary Table 2. Patient characteristics
Patient ID	Gender	Age	AJCC/UICC Stage (8th)	T stage	N stage	M stage	Early/Advanced	Borman classification	Laurens classfication	Tumor differentiation	Tumor site	Helicobacter pylori infection	Pre-opreative therapy	Post-opreative therapy	Tumor size (mm)	tumor volume (cm3)	Ki67 (%)	HER2 status (IHC)
P001	male	66	IIIB	pT4a	pN2	pM0	advanced	type III	intestinal	poor	body	postive	none	chemotherapy	90	117	30	0
P002	male	59	IIIC	pT4a	pN3	pM0	advanced	type III	mixed	poor	body	postive	none	chemotherapy	15	2.25	30	0
P003	female	51	IIIB	pT4a	pN2	pM0	advanced	type IV	mixed	poor	antrum	postive	none	chemotherapy	70	67.2	30	0
P004	male	60	IIIA	pT4a	pN1	pM0	advanced	type III	mixed	poor	cardia	postive	none	chemotherapy	50	37.5	10	0
P007	male	28	IA	pT1a	pN0	pM0	early	NA	intestinal	moderate	body	postive	none	chemotherapy	10	0.3	30	0
P008	male	52	IIIB	pT4b	pN1	pM0	advanced	type III	indeterminate	poor	cardia	postive	none	chemotherapy	110	385	40	0
P009	male	51	IB	pT2	pN0	pM0	advanced	type III	mixed	poor	antrum	postive	none	chemotherapy	20	3	30	2+
P010	male	47	IIIB	pT4a	pN2	pM0	advanced	type II	mixed	poor	antrum	postive	none	chemotherapy	15	0.75	30	0
P011	male	46	IA	pT1a	pN0	pM0	early	NA	mixed	poor	body	postive	none	chemotherapy	10	0.6	30	0
P012	male	40	IB	pT2	pN0	pM0	advanced	type II	mixed	poor	antrum	postive	none	chemotherapy	10	0.5	20	0
P013	female	50	IIB	pT4a	pN0	pM0	advanced	type III	mixed	poor	body	postive	none	chemotherapy	30	6	10	0
P014	male	58	IA	pT1b	pN0	pM0	early	NA	diffuse	poor	antrum	postive	none	chemotherapy	10	0.5	40	0
P015	male	66	IB	pT2	pN0	pM0	advanced	type II	intestinal	moderate	body	postive	none	chemotherapy	30	4.5	40	0
P016	male	50	IIA	pT1a	pN2	pM0	early	NA	intestinal	well	body	postive	none	chemotherapy	25	2.5	0	0
P017	male	64	IIIB	pT4a	pN2	pM0	advanced	type III	intestinal	moderate	antrum	postive	none	chemotherapy	35	14.7	30	3+
P018	male	56	IIIC	pT4b	pN3b	pM0	advanced	type III	mixed	poor	antrum	postive	none	chemotherapy	50	50	30	0
P019	male	66	IIIC	pT4b	pN3a	pM0	advanced	type II	mixed	poor	antrum	postive	none	chemotherapy	35	7	40	1+
P020	male	53	IIB	pT2	pN2	pM0	advanced	type II	intestinal	moderate	antrum	postive	none	chemotherapy	10	0.3	50	0
P021	female	48	IB	pT1b	pN1	pM0	early	NA	mixed	poor	body	postive	none	chemotherapy	60	12	20	1+
P022	female	54	IIIC	pT4a	pN3b	pM0	advanced	type III	diffuse	poor	antrum	postive	none	chemotherapy	25	0.375	20	0
P023	male	52	IB	pT2	pN0	pM0	advanced	type III	mixed	poor	body	postive	none	chemotherapy	25	4	50	1+
P024	male	60	IIB	pT4a	pN0	pM0	advanced	type III	mixed	poor	body	postive	none	chemotherapy	30	3	10	0
P025	male	55	remnant gastric carcinoma	pT4a	pN1	pM0	advanced	type IV	intestinal	moderate	diffuse	postive	none	chemotherapy	50	30	40	2+
P026	female	46	IIIB	pT4a	pN2	pM0	advanced	type II	diffuse	poor	body	postive	none	chemotherapy	20	1.5	40	0
P027	male	55	IIA	pT3	pN0	pM0	advanced	type III	mixed	moderate	body	postive	none	chemotherapy	35	8.75	60	0
P028	male	63	IIB	pT2	pN2	pM0	advanced	type II	diffuse	poor	antrum	postive	none	chemotherapy	25	3	50	0
P029	male	39	IIB	pT4a	pN0	pM0	advanced	type III	diffuse	poor	antrum	postive	chemotherapy	chemotherapy	20	2	5	0
P030	male	66	IIIA	pT4a	pN1	pM0	advanced	type III	intestinal	moderate	cardia	postive	none	chemotherapy	60	30	15	1+
P031	male	63	IIIB	pT4a	pN2	pM0	advanced	type II	mixed	poor	cardia	postive	chemotherapy	chemotherapy	15	1.5	90	0
P032	male	54	IIIC	pT4b	pN3	pM0	advanced	type III	mixed	poor	body	postive	none	chemotherapy	90	126	60	0
P033	male	67	IIIA	pT4a	pN1	pM0	advanced	type III	intestinal	poor	antrum	postive	none	chemotherapy	30	9	60	0
P034	male	73	IIIA	pT4a	pN1	pM0	advanced	type III	mixed	poor	cardia	postive	none	chemotherapy	25	6.25	60	0
P035	female	58	IIIA	pT2	pN3a	pM0	advanced	type II	intestinal	moderate	body	postive	none	chemotherapy	15	1.5	40	0
P036	male	64	IIIB	pT4a	pN2	pM0	advanced	type III	mixed	poor	body	postive	none	chemotherapy	30	5.88	30	0
P037	female	37	IIA	pT1b	pN2	pM0	early	NA	diffuse	poor	body	postive	none	chemotherapy	15	1.575	20	1+
P038	male	48	IIIC	pT4a	pN3b	pM0	advanced	type III	diffuse	poor	cardia	postive	none	chemotherapy	30	6.9	20	0
P039	female	53	IIB	pT3	pN1	pM0	advanced	type II	diffuse	poor	antrum	postive	none	chemotherapy	50	8.75	5	0
P040	male	46	IIIC	pT4a	pN3b	pM0	advanced	type III	diffuse	poor	antrum	postive	none	chemotherapy	30	7.5	20	0
P041	male	54	IIA	pT3	pN0	pM0	advanced	type III	mixed	poor	body	postive	none	chemotherapy	50	80	30	1+
P042	male	58	relapsed tumor	pT4a	pN1	pM0	advanced	type IV	diffuse	poor	diffuse	postive	none	chemotherapy	60	84	30	0
P043	male	52	IIIC	pT4a	pN3a	pM0	advanced	type III	mixed	poor	antrum	postive	none	chemotherapy	70	171.5	60	2+
P044	male	52	IIIC	pT4a	pN3b	pM0	advanced	type III	diffuse	poor	cardia	postive	none	chemotherapy	40	16	20	1+
P045	male	65	IIIC	pT4a	pN3	pM0	advanced	type III	diffuse	poor	body	postive	none	chemotherapy	20	6	20	1+
P046	male	66	IIB	pT4a	pN0	pM0	advanced	type III	diffuse	poor	cardia	postive	none	chemotherapy	30	9	30	0
P047	male	53	IIA	pT2	pN1	pM0	advanced	type II	intestinal	poor	antrum	postive	none	chemotherapy	30	27	40	2+
P048	male	78	IA	pT1b	pN0	pM0	early	NA	intestinal	moderate	antrum	postive	none	none	2	0.004	/	/
