# Supplementary material for: Deep sequencing of circulating tumor DNA detects molecular residual disease and predicts recurrence in gastric cancer
Source: Cell Death Dis. 2020 May 11;11(5):346. doi: 10.1038/s41419-020-2531-z (PMC7214415; doi:10.1038/s41419-020-2531-z)
Supplement: Supplementary file 12 — Table. S4 [file 41419_2020_2531_MOESM12_ESM.xlsx]

## Sheet: Sheet1
	Supplementary Table 4. clinical characteristics and pre-operative ctDNA status
	Variable	positive (n=19)	negtive (n=23)	p
	Borrmann classification, n(%)
	Type II	3 (30)	7 (70)	0.0419
	Type III	16 (67)	8 (33)
	Type IV	0 (0)	2 (100)
	Lauran classification, n(%)
	Intestinal	4 (36)	7 (64)	0.5682
	Diffuse	6 (55)	5 (45)
	Mixed	8 (42)	11 (58)
	Indeterminate	1 (100)	0 (0)
	Tumor differentiation, n(%)
	Well or moderate	2 (22)	7 (78)	0.1494
	Poor	17 (52)	16 (48)
	Recurrence, n (%)
	Yes	9 (56)	7 (44)	0.3345
	No	9 (38)	15 (62)
	Size (mm)
	Median	30	30	0.1496
	Range	10-110	10-70
	Volume (cm3)
	Median	9	4.5	0.0582
	Range	0.3-385	0.3-80
