# Supplementary material for: Deep sequencing of circulating tumor DNA detects molecular residual disease and predicts recurrence in gastric cancer
Source: Cell Death Dis. 2020 May 11;11(5):346. doi: 10.1038/s41419-020-2531-z (PMC7214415; doi:10.1038/s41419-020-2531-z)
Supplement: Supplementary file 13 — Table. S5 [file 41419_2020_2531_MOESM13_ESM.xlsx]

## Sheet: 工作表1
variables	DFS								OS
	Univariate analysis		multivariate analysis		multivariate analysis		multivariate analysis		Univariate analysis		multivariate analysis		multivariate analysis		multivariate analysis
	HR	p	HR	p	HR	p	HR	p	HR	p	HR	p	HR	p	HR	p
Age (>median verus <=median)	1.7883 (0.711-4.469)	0.218	/	/	/	/	/	/	1.199 (0.694-2.069)	0.515	/	/	/	/	/	/
Gender (female verus male)	0.212 (0.028-1.588)	0.131	/	/	/	/	/	/	0.186 (0.010-3.353)	0.254	/	/	/	/	/	/
T stage (T4 verus T1-3)	4.195 (1.219-14.435)	0.023	1.843 (0.417-8.138)	0.42	1.675 (0.136-20.621)	0.687	1.218 (0.291-5.092)	0.787	8.854 (1.150-68.169)	0.036	4.795 (0.515-44.680)	0.169	2.880 (0.028-301.175)	0.656	4.492 (0.501-40.248)	0.179
N stage (N+ verus N0)	2.492 (0.724-8.578)	0.148	/	/	/	/	/	/	2.341 (0.519-10.567)	0.269	/	/	/	/	/	/
Histology	NA	0.939	/	/	/	/	/	/	NA	0.909	/	/	/	/	/	/
tubular verus undifferentiated	46.679 (0-4.574E+56)	0.953	/	/	/	/	/	/	48.639 (0-1.092E+73)	0.963	/	/	/	/	/	/
other verus undifferentiated	0.001 (0-5.352E+106)	0.954	/	/	/	/	/	/	0.001 (0-2.831E+139)	0.964	/	/	/	/	/	/
Site	NA	0.034	NA	0.208	NA	0.232	NA	0.663	NA	0.016	NA	0.111	NA	0.819	NA	0.304
body verus antrum	0.359 (0.111-1.168)	0.089	0.408 (0.121-1.371)	0.147	0.230 (0.022-2.431)	0.222	0.736 (0.215-2.520)	0.626	0.431 (0.108-1.722)	0.234	0.750 (0.172-3.272)	0.702	0.598 (0.042-8.630)	0.706	0.805 (0.193-3.365)	0.767
cardia verus antrum	0.837 (0.257-2.723)	0.768	0.893 (0.189-4.223)	0.886	0.459 (0.064-3.300)	0.439	0.752 (0.213-2.654)	0.658	0.614 (0.124-3.048)	0.551	0.419 (0.040-4.365)	0.467	0.131 (0.002-9.217)	0.349	0.620 (0.119-3.223)	0.57
diffuse verus antrum	5.065 (1.001-25.642)	0.05	2.928 (0.522-16.411)	0.222	5.235 (0.359-76.281)	0.226	2.133 (0.412-11.037)	0.366	9.051 (1.596-51.327)	0.013	6.317 (0.933-42.755)	0.059	156964.835 (0-3.888E+185)	0.955	4.183 (0.721-24.262)	0.111
Surgical margins (R+ verus R0)	1.474 (0.845-2.573)	0.172	/	/	/	/	/	/	1.583 (0.830-3.019)	0.163	/	/	/	/	/	/
Perineural invasion (possitive verus negtive)	1.955 (0.448-8.538)	0.372	/	/	/	/	/	/	2.694 (0.592-12.249)	0.2	/	/	/	/	/	/
Vascular tumor thrombus (possitive verus negtive)	1.675 (0.484-5.798)	0.416	/	/	/	/	/	/	2.578 (0.707-9.402)	0.151	/	/	/	/	/	/
Post-operative ctDNA (detected verus not)	7.542 (2.682-21.213)	0	6.135 (1.740-21.637)	0.005	/	/	/	/	6.224 (1.864-20.780)	0.003	3.446 (0.855-13.893)	0.082	/	/	/	/
post-adjuvant therapy ctDNA (detected verus not)	9.866 (2.278-42.741)	0.002	/	/	4.733 (0.719-31.158)	0.106	/	/	22.230 (2.448-201.858)	0.006	/	/	12.458 (0.596-260.327)	0.104	/	/
Post-operative ctDNA (any detected verus none)	17.873 (5.011-63.755)	0	/	/	/	/	14.927 (3.397-65.590)	0	7.950 (2.169-29.139)	0.002	/	/	/	/	4.073 (0.959-17.299)	0.057

## Sheet: new
Supplementary Table 5. Clinicopathologic and molecular factors and their effects on Disease-Free-Survival and Overall-Survival by multivariate Cox proportional hazards regression
variables	DFS								OS
	Univariate analysis		multivariate analysis		multivariate analysis		multivariate analysis		Univariate analysis		multivariate analysis		multivariate analysis		multivariate analysis
	HR	p	HR	p	HR	p	HR	p	HR	p	HR	p	HR	p	HR	p
Age (>median verus <=median)	1.928 (0.770-4.827)	0.161	/	/	/	/	/	/	1.275 （0.738-2.200）	0.384	/	/	/	/	/	/
Gender (female verus male)	0.203 (0.027-1.525)	0.121	/	/	/	/	/	/	0.184 (0.011-3.113)	0.241	/	/	/	/	/	/
T stage (T4 verus T1-3)	4.255 (1.236-14.7.6)	0.022	1.843 (0.417-8.138)	0.42	1.675 (0.136-20.621)	0.687	1.218 (0.291-5.092)	0.787	8.714 (1.132-67.096)	0.038	4.795 (0.515-44.680)	0.169	2.880 (0.028-301.175)	0.656	4.492 (0.501-40.248)	0.179
N stage (N+ verus N0)	2.222 (0.645-7.692)	0.206	/	/	/	/	/	/	1.937 (0.429-8.746)	0.39	/	/	/	/	/	/
Lauran classification	NA	0.57	/	/	/	/	/	/	NA	0.453	/	/	/	/	/	/
Indeterminate verus Diffuse	0.000 (0.000-.)	0.982	/	/	/	/	/	/	0.000 (0.000-.)	0.986	/	/	/	/	/	/
Intestinal verus Diffuse	0.708 (0.224-2.238)	0.557							0.552 (0.138-2.212)	0.401
Mixed verus Diffuse	0.467 (0.163-1.340)	0.157	/	/	/	/	/	/	0.356 (0.100-1.264)	0.11	/	/	/	/	/	/
Site	NA	0.039	NA	0.208	NA	0.232	NA	0.663	NA	0.02	NA	0.111	NA	0.819	NA	0.304
body verus antrum	0.368 (0.113-1.197)	0.097	0.408 (0.121-1.371)	0.147	0.230 (0.022-2.431)	0.222	0.736 (0.215-2.520)	0.626	0.459 (0.115-1.835)	0.271	0.750 (0.172-3.272)	0.702	0.598 (0.042-8.630)	0.706	0.805 (0.193-3.365)	0.767
cardia verus antrum	0.949 (0.292-3.087)	0.931	0.893 (0.189-4.223)	0.886	0.459 (0.064-3.300)	0.439	0.752 (0.213-2.654)	0.658	0.708 (0.143-3.512)	0.672	0.419 (0.040-4.365)	0.467	0.131 (0.002-9.217)	0.349	0.620 (0.119-3.223)	0.57
diffuse verus antrum	5.020 (0.993-25.378)	0.051	2.928 (0.522-16.411)	0.222	5.235 (0.359-76.281)	0.226	2.133 (0.412-11.037)	0.366	9.075 (1.599-51.494)	0.013	6.317 (0.933-42.755)	0.059	156964.835 (0-3.888E+185)	0.955	4.183 (0.721-24.262)	0.111
Surgical margins (R+ verus R0)	1.443 (0.827-2.520)	0.197	/	/	/	/	/	/	1.537 (0.806-2.931)	0.192	/	/	/	/	/	/
Perineural invasion (possitive verus negtive)	1.876 (0.429-8.192)	0.403	/	/	/	/	/	/	2.547 (0.560-11.582)	0.226	/	/	/	/	/	/
Vascular tumor thrombus (possitive verus negtive)	1.266 (0.681-2.358)	0.456	/	/	/	/	/	/	2.431 (0.667-8.864)	0.178	/	/	/	/	/	/
Post-operative ctDNA (detected verus not)	7.542 (2.682-21.213)	0	6.135 (1.740-21.637)	0.005	/	/	/	/	6.224 (1.864-20.780)	0.003	3.446 (0.855-13.893)	0.082	/	/	/	/
post-adjuvant therapy ctDNA (detected verus not)	9.866 (2.278-42.741)	0.002	/	/	4.733 (0.719-31.158)	0.106	/	/	22.230 (2.448-201.858)	0.006	/	/	12.458 (0.596-260.327)	0.104	/	/
Post-operative ctDNA (any detected verus none)	17.873 (5.011-63.755)	0	/	/	/	/	14.927 (3.397-65.590)	0	7.950 (2.169-29.139)	0.002	/	/	/	/	4.073 (0.959-17.299)	0.057
