# Supplementary material for: Deep sequencing of circulating tumor DNA detects molecular residual disease and predicts recurrence in gastric cancer
Source: Cell Death Dis. 2020 May 11;11(5):346. doi: 10.1038/s41419-020-2531-z (PMC7214415; doi:10.1038/s41419-020-2531-z)
Supplement: Supplementary file 14 — Table. S6 [file 41419_2020_2531_MOESM14_ESM.xlsx]

## Sheet: Sheet1
	Supplementary Table 6. Time-dependent sensitivity and specificity of post-operative ctDNA in predicting recurrence
	Time (Days)	Sensitivity	Specificity
	90	1	0.84
	180	0.5	0.83
	270	0.8	0.91
	360	0.5	0.9
	540	0.42	0.92
	720	0.44	1
	900	0.39	1
	n=38
